# Supplementary material for: Investigating the Phytochemical Composition, Antioxidant, and Anti-Inflammatory Potentials of Cassinopsis ilicifolia (Hochst.) Kuntze Extract against Some Oxidative Stress and Inflammation Molecular Markers
Source: Curr Issues Mol Biol. 2024 Sep 1;46(9):9639–58. doi: 10.3390/cimb46090573 (PMC11429818; doi:10.3390/cimb46090573)
Supplement: Supplementary file 1 [file cimb-46-00573-s001.zip]

Archive with 1 entries (1 files):
- cimb-3178873-supplementary.pdf
